# Supplementary material for: Dual-Purpose Sensing Nanoprobe Based on Carbon Dots from o-Phenylenediamine: pH and Solvent Polarity Measurement
Source: Nanomaterials (Basel). 2022 Sep 23;12(19):3314. doi: 10.3390/nano12193314 (PMC9565920; doi:10.3390/nano12193314)
Supplement: Supplementary file 1 [file nanomaterials-12-03314-s001.zip]

Archive with 1 entries (1 files):
- nanomaterials-1920496-supplementary.pdf
